# Supplementary material for: Pyrazoles and Pyrazolines as Anti-Inflammatory Agents
Source: Molecules. 2021 Jun 5;26(11):3439. doi: 10.3390/molecules26113439 (PMC8201324; doi:10.3390/molecules26113439)
Supplement: Supplementary file 1 [file molecules-26-03439-s001.zip]

Archive with 1 entries (1 files):
- molecules-1235665-supplementary.pdf
